# Supplementary material for: Experimental study and simulations of hydrogen cooling effectiveness for aviation PEM fuel cells
Source: Sci Rep. 2023 Dec 27;13:23016. doi: 10.1038/s41598-023-49309-5 (PMC10754940; doi:10.1038/s41598-023-49309-5)
Supplement: Supplementary file 1 — Supplementary Information. [file 41598_2023_49309_MOESM1_ESM.xlsx]

## Sheet: Documentation
Abbreviation	Parameter	Unit
Study_ID	Identification label of singular study	-
alpha_cha	Mean heat transfer coefficient of channel	[W/m^2/K]
delta_p	Pressure loss over the channel	Pa
i_FC	Current density of fuel cell channel	A/cm^2
l_cha	Length of fuel cell channel	mm
lambda_H2	Stoichiometry ratio hydrogen	-
p_op	Operating pressure fuel cell channel	Pa
RH_H2	Inlet relative humidity of hydrogen	%
T_in_H2	Inlet temperature hydrogen	K
power_blower	Theoretical blower power, based on pressure loss	W
power_cell	Power generated by fuel cell channel	W
Q_dot_air	Heat flow of air	W
Q_dot_H2	Heat flow of hydrogen	W
r_blower_cell	Ratio of blower power and cell power	%
RH_air_m	Mean relative humidity air	%
RH_air_out	Outlet relative humidity air	%
RH_H2_m	Mean relative humidity hydrogen	%
RH_H2_out	Outlet relative humidity hydrogen	%
sigma_alpha_cha	Standard deviation of alpha_cha	[W/m^2/K]
sigma_Tcha	Standard deviation of T_cha	K
T_cha	Mean hydrogen channel temperature	K
T_H2_m	Mean hydrogen temperature	K
T_H2_max	Maximum hydrogen temperature	K
T_max_M	Maximum membrane temperature	K
theta_M_m	Mean water content membrane	-
theta_M_min	Minimal water contentn membrane	-
U_FC	Voltage of fuel cell channel	V

## Sheet: Raw_Data
Study_ID	alpha_cha	delta_p	i_FC	l_cha	lambda_H2	p_op	RH_H2	T_in_H2	power_blower	power_cell	Q_dot_air	Q_dot_H2	r_blower_cell	RH_air_m	RH_air_out	RH_H2_m	RH_H2_out	sigma_alpha_cha	sigma_Tcha	T_cha	T_H2_m	T_H2_max	T_max_M	theta_M_m	theta_M_min	U_FC
i_FC	19.6771	225.38	0.1	75	360	4	100	303.15	0.0008	0.043	0.0031957	-0.063905	0.008527	104.387	100.344	113.207	99.7013	30.9323	1.1357	306.954	306.52	309.103	309.931	9.5811	8.5246	0.61366
i_FC	38.2398	476.92	0.2	75	360	4	100	303.15	0.0032	0.0759	0.005454	-0.12674	0.020428	104.421	98.8918	116.177	99.5558	41.6054	1.2807	307.131	306.287	309.752	311.074	9.3845	7.6907	0.542
i_FC	58.8682	762.44	0.3	75	360	4	100	303.15	0.0074	0.1	0.0069338	-0.2016	0.037173	111.04	102.365	116.255	96.8451	55.1846	1.5125	307.717	306.427	310.818	312.605	9.1378	6.8509	0.47617
i_FC	80.3789	1109.18	0.4	75	360	4	100	303.15	0.0144	0.1127	0.0076067	-0.28371	0.063957	113.965	100.717	115.69	94.3958	69.1901	1.6678	308.271	306.62	311.716	313.953	8.8742	5.9968	0.40263
i_FC	102.761	1512.52	0.5	75	360	4	100	303.15	0.0246	0.1145	0.006785	-0.37289	0.10734	115.556	102.693	115.289	92.2919	82.3893	1.8047	308.717	306.765	312.493	315.197	8.6289	5.2396	0.32713
i_FC	126.755	1964	0.6	75	360	4	100	303.15	0.0384	0.1068	0.0063822	-0.47136	0.17933	116.895	103.586	114.696	90.214	96.029	1.9406	309.175	306.932	313.209	316.415	8.3848	4.6147	0.25425
l_cha	64.2098	63.66	0.4	25	280	4	100	303.15	2e-05	0.02	0.00345906	-0.0925417	110.275	100.34	0.000376126	67.0143	57.6736	126.861	1.16949	312.474	310.744	314.82	316.131	8.00039	5.18413	0.402378
l_cha	66.2399	257.613	0.4	50	280	4	100	303.15	0.00012	0.04	0.00584642	-0.185944	111.006	102.585	0.00153126	70.385	56.1679	90.609	2.21541	311.588	309.823	315.53	317.178	8.06694	5.11434	0.399952
l_cha	66.5842	567.96	0.4	75	280	4	100	303.15	0.0004	0.06	0.00833565	-0.280301	111.361	104.606	0.00339594	72.4015	55.1885	70.7739	2.7231	311.05	309.301	316.04	317.943	8.10625	5.06333	0.397599
l_cha	66.6874	997.08	0.4	100	280	4	100	303.15	0.00094	0.079	0.0105107	-0.374781	111.519	106.27	0.00601764	73.4475	54.4565	60.4659	2.96231	310.769	309.046	316.401	318.491	8.1202	5.01145	0.393906
l_cha	67.3708	2450.98	0.4	150	280	4	100	303.15	0.0035	0.114	0.0123743	-0.563949	111.732	108.635	0.0153887	74.6489	53.6759	49.5761	3.12146	310.294	308.787	316.643	319.003	8.11712	4.87711	0.378639
l_cha	68.5398	4698.08	0.4	200	280	4	100	303.15	0.00894	0.147	0.0133203	-0.753993	111.889	110.364	0.0304037	75.3134	53.3722	44.6055	3.17669	310.005	308.692	316.716	319.298	8.13019	4.80074	0.367353
lambda_H2	5.52021	13.3681	0.1	75	40	4	100	303.15	2.41386e-06	0.0204077	8.67752e-06	-0.0343044	5.91411e-05	81.3571	83.6334	35.8329	40.4366	65.5099	1.6587	335.593	335.409	337.289	337.382	4.91068	3.82082	0.583077
lambda_H2	10.2799	38.7357	0.1	75	120	4	100	303.15	2.09834e-05	0.0215094	0.00751028	-0.0489027	0.000487774	107.554	103.706	52.4492	59.3612	65.3795	2.43258	321.947	321.63	325.42	325.959	7.36852	5.80391	0.614554
lambda_H2	14.1228	63.5185	0.1	75	200	4	100	303.15	5.73474e-05	0.0217633	0.0103264	-0.058818	0.00131752	112.294	104.78	59.8911	58.7801	58.3839	2.5658	316.194	315.792	320.282	321.09	8.0811	6.57645	0.621809
lambda_H2	16.5728	88.4223	0.1	75	280	4	100	303.15	0.000111764	0.0218926	0.0117837	-0.0648213	0.00255256	115.041	105.012	66.3923	60.6884	49.9692	2.44655	312.871	312.423	317.073	318.049	8.49023	6.99678	0.625503
lambda_H2	18.9747	111.84	0.1	75	360	4	100	303.15	0.000181754	0.0219637	0.0125978	-0.0687943	0.0041376	116.936	104.634	71.5624	63.253	42.7068	2.26652	310.811	310.333	314.937	316.031	8.70848	7.2696	0.627533
lambda_H2	20.4883	139.064	0.1	75	440	4	100	303.15	0.000276218	0.0220057	0.0130828	-0.0715217	0.00627607	118.354	104.3	75.6057	65.8528	36.9747	2.08407	309.433	308.94	313.42	314.604	8.84467	7.44742	0.628734
p_op	19.9242	320.895	0.1	75	280	1	100	303.15	0.000405606	0.0181927	0.00857062	-0.102543	0.0111475	107.424	105.959	39.26	31.9522	79.0805	3.79104	323.637	322.909	329.096	329.996	7.18451	5.30906	0.51979
p_op	19.795	222.731	0.1	75	280	1.5	100	303.15	0.000281529	0.0194503	0.0101568	-0.0904262	0.00723713	111.387	106.991	49.7952	41.3458	68.2024	3.53697	318.99	318.353	324.68	325.865	7.38132	5.66376	0.555724
p_op	19.0542	170.783	0.1	75	280	2	100	303.15	0.000215867	0.0202526	0.0109396	-0.0810411	0.00532937	113.595	106.81	56.0908	48.1261	60.8806	3.19012	316.385	315.817	321.767	323.002	7.60492	5.94369	0.578647
p_op	17.6804	116.393	0.1	75	280	3	100	303.15	0.000147119	0.021309	0.0115559	-0.0698672	0.00345203	114.82	105.696	63.5092	56.8052	53.2445	2.69431	313.902	313.416	318.547	319.65	8.13995	6.54033	0.608828
p_op	16.5728	88.4223	0.1	75	280	4	100	303.15	0.000111764	0.0218926	0.0117837	-0.0648213	0.00255256	115.041	105.012	66.3923	60.6884	49.9692	2.44655	312.871	312.423	317.073	318.049	8.49023	6.99678	0.625503
p_op	16.661	71.2955	0.1	75	280	5	100	303.15	9.01164e-05	0.0224594	0.0118436	-0.0626155	0.00200621	115.589	104.7	68.2269	62.9362	48.525	2.32927	312.406	311.98	316.39	317.292	8.69697	7.31483	0.641697
RH_in_H2	16.1898	90.8189	0.1	75	280	4	40	303.15	0.000114794	0.0217544	0.0124674	-0.0589201	0.0026384	115.099	100.482	36.0659	40.4504	43.1539	2.27203	311.345	310.938	315.428	316.481	7.01353	4.90815	0.621555
RH_in_H2	16.3445	89.9441	0.1	75	280	4	60	303.15	0.000113688	0.0218714	0.0123016	-0.0602293	0.00259901	115.808	103.701	47.8524	48.623	44.8214	2.31898	311.726	311.31	315.844	316.875	7.6238	5.78843	0.624898
RH_in_H2	16.6119	89.1765	0.1	75	280	4	80	303.15	0.000112718	0.0219009	0.0120736	-0.0622446	0.00257336	115.61	104.783	57.6097	55.1019	47.1162	2.37902	312.235	311.804	316.396	317.401	8.15745	6.66811	0.625739
RH_in_H2	16.9728	88.4223	0.1	75	280	4	100	303.15	0.000111764	0.0218926	0.0117837	-0.0648213	0.00255256	115.041	105.012	66.3923	60.6884	49.9692	2.44655	312.871	312.423	317.073	318.049	8.49023	6.99678	0.625503
RH_in_H2	17.3374	87.6439	0.1	75	280	4	120	303.15	0.00011078	0.0218796	0.0114528	-0.06764	0.00253159	114.364	105.175	74.8064	65.9076	53.0397	2.51685	313.582	313.12	317.824	318.765	8.73019	7.26207	0.625132
RH_in_H2	17.6436	86.9009	0.1	75	280	4	140	303.15	0.000109841	0.0218634	0.0111189	-0.0703855	0.00251199	113.713	105.312	82.3143	70.4691	55.9522	2.58426	314.302	313.82	318.572	319.479	8.92824	7.46596	0.624668
T_in_H2	5.49	85.7109	0.1	75	280	4	100	323.15	0.000108337	0.0212361	0.00142409	-0.0370823	0.00255078	101.322	101.204	73.768	71.4272	20.3264	1.26215	330.26	330	331.903	332.08	8.07073	6.68471	0.606746
T_in_H2	9.73	87.8965	0.1	75	280	4	100	313.15	0.0001111	0.0215477	0.00657082	-0.0520071	0.002578	107.032	103.241	69.3872	65.1681	31.0453	1.90391	321.769	321.408	324.78	325.381	8.25044	6.78743	0.615649
T_in_H2	16.57	88.4223	0.1	75	280	4	100	303.15	0.000111764	0.0218926	0.0117837	-0.0648213	0.00255256	115.041	105.012	66.3923	60.6884	49.9692	2.44655	312.871	312.423	317.073	318.049	8.49023	6.99678	0.625503
T_in_H2	34.61	87.7292	0.1	75	280	4	100	293.15	0.000110888	0.0222232	0.0169538	-0.0762275	0.00249488	127.536	107.103	63.8678	57.1027	102.725	2.91886	303.852	303.336	309.092	310.385	8.74598	7.31828	0.634949
T_in_H2	73.25	86.266	0.1	75	280	4	100	283.15	0.000109039	0.0225159	0.0221043	-0.0861596	0.00242138	148.745	110.432	59.2585	52.8145	1231.47	3.33139	294.729	294.141	300.86	302.423	8.94796	7.62082	0.643312
T_in_H2	153.26	84.1884	0.1	75	280	4	100	273.15	0.000106413	0.0227544	0.0271972	-0.0952349	0.00233829	185.805	116.086	55.7287	49.5384	12695.7	3.70804	285.619	284.971	292.551	294.345	9.13591	7.93929	0.650127

## Sheet: Cross_Channel-i_FC
Study ID	Channel_position [m]	i = 0.1 A/cm^2	i = 0.6 A/cm^2
i_FC	-0.0020566	307.301	311.864
i_FC	-0.0019733	307.301	311.864
i_FC	-0.0018899	307.301	311.864
i_FC	-0.0018066	307.301	311.864
i_FC	-0.0017233	307.301	311.864
i_FC	-0.0016399	307.301	311.864
i_FC	-0.0015566	307.301	311.864
i_FC	-0.0015566	307.301	311.864
i_FC	-0.0015558	307.301	311.864
i_FC	-0.0015547	307.301	311.865
i_FC	-0.0015535	307.301	311.866
i_FC	-0.001552	307.301	311.867
i_FC	-0.0015503	307.301	311.868
i_FC	-0.0015481	307.301	311.869
i_FC	-0.0015456	307.301	311.871
i_FC	-0.0015426	307.301	311.873
i_FC	-0.0015389	307.301	311.876
i_FC	-0.0015346	307.302	311.879
i_FC	-0.0015294	307.302	311.882
i_FC	-0.0015232	307.302	311.886
i_FC	-0.0015157	307.303	311.891
i_FC	-0.0015069	307.303	311.897
i_FC	-0.0014963	307.304	311.904
i_FC	-0.0014084	307.308	311.957
i_FC	-0.0013204	307.312	311.998
i_FC	-0.0012325	307.315	312.028
i_FC	-0.0011445	307.317	312.046
i_FC	-0.0010566	307.318	312.053
i_FC	-0.00096866	307.318	312.049
i_FC	-0.00088072	307.316	312.034
i_FC	-0.00079277	307.314	312.01
i_FC	-0.00070483	307.311	311.975
i_FC	-0.00061689	307.307	311.932
i_FC	-0.00060633	307.307	311.926
i_FC	-0.00059747	307.306	311.921
i_FC	-0.00059004	307.306	311.917
i_FC	-0.00058382	307.306	311.913
i_FC	-0.00057861	307.306	311.911
i_FC	-0.00057426	307.305	311.908
i_FC	-0.00057062	307.305	311.906
i_FC	-0.00056759	307.305	311.904
i_FC	-0.00056505	307.305	311.903
i_FC	-0.00056294	307.305	311.902
i_FC	-0.00056118	307.305	311.901
i_FC	-0.0005597	307.305	311.9
i_FC	-0.00055848	307.305	311.899
i_FC	-0.00055745	307.305	311.899
i_FC	-0.0005566	307.305	311.898
i_FC	-0.0004726	307.306	311.881
i_FC	-0.0003886	307.305	311.871
i_FC	-0.0003046	307.304	311.855
i_FC	-0.0002206	307.301	311.829
i_FC	-0.0001366	307.296	311.796
i_FC	-0.0001342	307.296	311.795
i_FC	-0.0001318	307.296	311.795
i_FC	-0.0001294	307.295	311.794
i_FC	-0.000127	307.295	311.793
i_FC	-0.0001246	307.295	311.79
i_FC	-0.00012022	307.293	311.776
i_FC	-0.00011585	307.291	311.759
i_FC	-0.00011147	307.288	311.742
i_FC	-0.0001071	307.286	311.725
i_FC	-0.00010273	307.284	311.707
i_FC	-9.84e-05	307.281	311.69
i_FC	-9.4e-05	307.279	311.673
i_FC	-8.96e-05	307.277	311.655
i_FC	-8.52e-05	307.274	311.637
i_FC	-8.09e-05	307.272	311.62
i_FC	-7.65e-05	307.27	311.602
i_FC	-7.21e-05	307.267	311.584
i_FC	-6.77e-05	307.265	311.566
i_FC	-6.34e-05	307.263	311.548
i_FC	-5.9e-05	307.261	311.53
i_FC	-5.46e-05	307.258	311.512
i_FC	-5.02e-05	307.256	311.493
i_FC	-4.59e-05	307.254	311.475
i_FC	-4.15e-05	307.251	311.456
i_FC	-3.71e-05	307.249	311.438
i_FC	-3.27e-05	307.247	311.419
i_FC	-2.84e-05	307.244	311.4
i_FC	-2.4e-05	307.242	311.381
i_FC	-1.96e-05	307.24	311.361
i_FC	-1.52e-05	307.237	311.342
i_FC	-1.09e-05	307.235	311.323
i_FC	-6.48e-06	307.233	311.303
i_FC	-2.1e-06	307.231	311.283
i_FC	2.28e-06	307.228	311.263
i_FC	6.65e-06	307.226	311.243
i_FC	1.1e-05	307.224	311.223
i_FC	1.54e-05	307.221	311.202
i_FC	1.98e-05	307.219	311.181
i_FC	2.42e-05	307.217	311.161
i_FC	2.85e-05	307.214	311.14
i_FC	3.29e-05	307.212	311.118
i_FC	3.73e-05	307.21	311.097
i_FC	4.17e-05	307.208	311.075
i_FC	4.6e-05	307.205	311.053
i_FC	5.04e-05	307.203	311.036
i_FC	5.16e-05	307.203	311.034
i_FC	5.28e-05	307.203	311.033
i_FC	5.4e-05	307.203	311.032
i_FC	5.52e-05	307.203	311.031
i_FC	5.64e-05	307.203	311.03
i_FC	0.0001404	307.181	310.819
i_FC	0.0002244	307.156	310.568
i_FC	0.0003084	307.132	310.331
i_FC	0.0003924	307.111	310.11
i_FC	0.0004764	307.039	309.484
i_FC	0.00047725	307.037	309.468
i_FC	0.00047827	307.034	309.446
i_FC	0.00047947	307.031	309.419
i_FC	0.00048089	307.027	309.388
i_FC	0.00048258	307.022	309.35
i_FC	0.000485	307.017	309.306
i_FC	0.000487	307.011	309.253
i_FC	0.00049	307.003	309.191
i_FC	0.000493	306.994	309.117
i_FC	0.000497	306.984	309.031
i_FC	0.000502	306.971	308.93
i_FC	0.000507	306.957	308.814
i_FC	0.000514	306.94	308.682
i_FC	0.000522	306.92	308.534
i_FC	0.000531	306.897	308.372
i_FC	0.000542	306.869	308.195
i_FC	0.000555	306.838	308.005
i_FC	0.000571	306.801	307.801
i_FC	0.000589	306.758	307.581
i_FC	0.000601	306.73	307.447
i_FC	0.000611	306.71	307.35
i_FC	0.000637	306.659	307.106
i_FC	0.000668	306.6	306.833
i_FC	0.000676	306.585	306.766
i_FC	0.000705	306.539	306.547
i_FC	0.000726	306.508	306.398
i_FC	0.000776	306.445	306.092
i_FC	0.000826	306.397	305.844
i_FC	0.000876	306.362	305.657
i_FC	0.000926	306.342	305.535
i_FC	0.000976	306.335	305.479
i_FC	0.00103	306.342	305.488
i_FC	0.00108	306.362	305.563
i_FC	0.00113	306.396	305.7
i_FC	0.00118	306.443	305.896
i_FC	0.00123	306.503	306.145
i_FC	0.00125	306.533	306.267
i_FC	0.00128	306.576	306.453
i_FC	0.00128	306.59	306.511
i_FC	0.00132	306.646	306.755
i_FC	0.00134	306.694	306.98
i_FC	0.00135	306.712	307.075
i_FC	0.00136	306.737	307.21
i_FC	0.00138	306.776	307.441
i_FC	0.0014	306.81	307.66
i_FC	0.0014107	306.838	307.864
i_FC	0.0014217	306.862	308.052
i_FC	0.001431	306.883	308.221
i_FC	0.0014388	306.9	308.371
i_FC	0.0014455	306.915	308.501
i_FC	0.001451	306.928	308.613
i_FC	0.0014557	306.938	308.708
i_FC	0.0014597	306.947	308.789
i_FC	0.001463	306.955	308.858
i_FC	0.0014658	306.961	308.916
i_FC	0.0014682	306.967	308.966
i_FC	0.0014702	306.971	309.008
i_FC	0.0014719	306.975	309.043
i_FC	0.0014733	306.979	309.073
i_FC	0.0014745	306.981	309.098
i_FC	0.0014755	306.984	309.119
i_FC	0.0014764	306.985	309.128
i_FC	0.0014764	306.986	309.139
i_FC	0.0015597	306.986	309.14
i_FC	0.0016431	306.986	309.141
i_FC	0.0017264	306.986	309.142
i_FC	0.0018097	306.986	309.143
i_FC	0.0018931	306.986	309.144
i_FC	0.0019764	306.985	309.128
i_FC	0.0019764	306.986	309.144

## Sheet: Cross_Channel-lambda_H2
Study ID	Channel_position [m]	lambda_H2 = 80	lambda_H2 = 440
lambda_H2	-0.0020566	336.264	309.762
lambda_H2	-0.00197327	336.264	309.762
lambda_H2	-0.00188993	336.264	309.762
lambda_H2	-0.0018066	336.264	309.762
lambda_H2	-0.00172327	336.264	309.762
lambda_H2	-0.00163993	336.264	309.762
lambda_H2	-0.0015566	336.264	309.762
lambda_H2	-0.0015566	336.264	309.762
lambda_H2	-0.00155576	336.264	309.762
lambda_H2	-0.00155476	336.263	309.762
lambda_H2	-0.00155356	336.262	309.761
lambda_H2	-0.00155212	336.262	309.76
lambda_H2	-0.00155039	336.26	309.759
lambda_H2	-0.00154832	336.259	309.758
lambda_H2	-0.00154584	336.258	309.756
lambda_H2	-0.00154287	336.256	309.754
lambda_H2	-0.00153932	336.254	309.751
lambda_H2	-0.00153506	336.251	309.748
lambda_H2	-0.00152997	336.248	309.744
lambda_H2	-0.0015239	336.244	309.739
lambda_H2	-0.00151664	336.239	309.733
lambda_H2	-0.001508	336.234	309.726
lambda_H2	-0.00149772	336.228	309.717
lambda_H2	-0.0014095	336.179	309.65
lambda_H2	-0.00132127	336.14	309.596
lambda_H2	-0.00123305	336.111	309.556
lambda_H2	-0.00114482	336.093	309.533
lambda_H2	-0.0010566	336.083	309.524
lambda_H2	-0.000968376	336.082	309.531
lambda_H2	-0.000880152	336.089	309.554
lambda_H2	-0.000791928	336.105	309.593
lambda_H2	-0.000703704	336.129	309.648
lambda_H2	-0.00061548	336.16	309.721
lambda_H2	-0.000605	336.164	309.731
lambda_H2	-0.000597	336.168	309.739
lambda_H2	-0.000589	336.171	309.746
lambda_H2	-0.000583	336.173	309.751
lambda_H2	-0.000578	336.175	309.756
lambda_H2	-0.000574	336.177	309.76
lambda_H2	-0.00057	336.179	309.763
lambda_H2	-0.000567	336.18	309.766
lambda_H2	-0.000565	336.181	309.768
lambda_H2	-0.000563	336.182	309.769
lambda_H2	-0.000561	336.182	309.771
lambda_H2	-0.00056	336.183	309.772
lambda_H2	-0.000558	336.183	309.772
lambda_H2	-0.000557	336.184	309.773
lambda_H2	-0.000557	336.184	309.773
lambda_H2	-0.000473	336.191	309.785
lambda_H2	-0.000389	336.187	309.791
lambda_H2	-0.000305	336.18	309.799
lambda_H2	-0.000221	336.173	309.808
lambda_H2	-0.000137	336.166	309.816
lambda_H2	-0.000134	336.166	309.816
lambda_H2	-0.000132	336.166	309.817
lambda_H2	-0.000129	336.166	309.817
lambda_H2	-0.000127	336.166	309.817
lambda_H2	-0.000125	336.166	309.818
lambda_H2	-0.00012	336.168	309.82
lambda_H2	-0.000116	336.17	309.824
lambda_H2	-0.000111	336.171	309.827
lambda_H2	-0.000107	336.173	309.83
lambda_H2	-0.000103	336.175	309.834
lambda_H2	-9.84e-05	336.177	309.837
lambda_H2	-9.4e-05	336.179	309.84
lambda_H2	-8.96e-05	336.181	309.844
lambda_H2	-8.52e-05	336.183	309.847
lambda_H2	-8.09e-05	336.184	309.85
lambda_H2	-7.65e-05	336.186	309.854
lambda_H2	-7.21e-05	336.188	309.857
lambda_H2	-6.77e-05	336.19	309.861
lambda_H2	-6.34e-05	336.192	309.864
lambda_H2	-5.9e-05	336.194	309.867
lambda_H2	-5.46e-05	336.196	309.871
lambda_H2	-5.02e-05	336.197	309.874
lambda_H2	-4.59e-05	336.199	309.877
lambda_H2	-4.15e-05	336.201	309.88
lambda_H2	-3.71e-05	336.203	309.884
lambda_H2	-3.27e-05	336.205	309.887
lambda_H2	-2.84e-05	336.207	309.89
lambda_H2	-2.4e-05	336.208	309.894
lambda_H2	-1.96e-05	336.21	309.897
lambda_H2	-1.52e-05	336.212	309.9
lambda_H2	-1.09e-05	336.214	309.904
lambda_H2	-6.48e-06	336.216	309.907
lambda_H2	-2.1e-06	336.218	309.91
lambda_H2	2.28e-06	336.22	309.914
lambda_H2	6.65e-06	336.221	309.917
lambda_H2	1.1e-05	336.223	309.92
lambda_H2	1.54e-05	336.225	309.924
lambda_H2	1.98e-05	336.227	309.927
lambda_H2	2.42e-05	336.229	309.93
lambda_H2	2.85e-05	336.231	309.933
lambda_H2	3.29e-05	336.233	309.937
lambda_H2	3.73e-05	336.234	309.94
lambda_H2	4.17e-05	336.236	309.943
lambda_H2	4.6e-05	336.238	309.947
lambda_H2	5.04e-05	336.24	309.949
lambda_H2	5.16e-05	336.24	309.95
lambda_H2	5.28e-05	336.24	309.95
lambda_H2	5.4e-05	336.24	309.95
lambda_H2	5.52e-05	336.24	309.95
lambda_H2	5.64e-05	336.24	309.95
lambda_H2	0.0001404	336.248	309.973
lambda_H2	0.0002244	336.258	310.001
lambda_H2	0.0003084	336.266	310.027
lambda_H2	0.0003924	336.272	310.051
lambda_H2	0.0004764	336.279	310.124
lambda_H2	0.000477236	336.279	310.126
lambda_H2	0.000478228	336.279	310.129
lambda_H2	0.000479406	336.279	310.132
lambda_H2	0.000480804	336.28	310.136
lambda_H2	0.000482465	336.28	310.14
lambda_H2	0.000484436	336.281	310.146
lambda_H2	0.000486776	336.282	310.152
lambda_H2	0.000489555	336.282	310.159
lambda_H2	0.000492853	336.284	310.168
lambda_H2	0.000496769	336.285	310.179
lambda_H2	0.000501417	336.286	310.191
lambda_H2	0.000506934	336.288	310.205
lambda_H2	0.000513483	336.29	310.222
lambda_H2	0.000521258	336.293	310.242
lambda_H2	0.000530486	336.296	310.266
lambda_H2	0.000541443	336.299	310.294
lambda_H2	0.000554452	336.303	310.326
lambda_H2	0.0005564	336.304	310.331
lambda_H2	0.000569903	336.308	310.362
lambda_H2	0.000588265	336.313	310.402
lambda_H2	0.000610104	336.319	310.449
lambda_H2	0.00063612	336.326	310.502
lambda_H2	0.0006404	336.327	310.511
lambda_H2	0.000667195	336.333	310.557
lambda_H2	0.0006964	336.339	310.607
lambda_H2	0.0007524	336.349	310.681
lambda_H2	0.0008084	336.356	310.739
lambda_H2	0.0008644	336.362	310.779
lambda_H2	0.0009204	336.367	310.802
lambda_H2	0.0009764	336.37	310.809
lambda_H2	0.0010324	336.371	310.8
lambda_H2	0.0010884	336.372	310.775
lambda_H2	0.0011444	336.371	310.733
lambda_H2	0.0012004	336.369	310.675
lambda_H2	0.0012564	336.366	310.601
lambda_H2	0.00128561	336.364	310.552
lambda_H2	0.0013124	336.362	310.508
lambda_H2	0.00131668	336.362	310.499
lambda_H2	0.0013427	336.359	310.448
lambda_H2	0.00136454	336.357	310.404
lambda_H2	0.0013829	336.356	310.366
lambda_H2	0.0013964	336.354	310.338
lambda_H2	0.00139835	336.354	310.333
lambda_H2	0.00141136	336.353	310.304
lambda_H2	0.00142231	336.352	310.279
lambda_H2	0.00143154	336.351	310.257
lambda_H2	0.00143932	336.35	310.24
lambda_H2	0.00144587	336.349	310.225
lambda_H2	0.00145138	336.349	310.212
lambda_H2	0.00145603	336.348	310.201
lambda_H2	0.00145995	336.348	310.192
lambda_H2	0.00146325	336.348	310.184
lambda_H2	0.00146602	336.348	310.178
lambda_H2	0.00146836	336.348	310.173
lambda_H2	0.00147034	336.348	310.168
lambda_H2	0.001472	336.347	310.164
lambda_H2	0.00147339	336.347	310.161
lambda_H2	0.00147457	336.348	310.158
lambda_H2	0.00147556	336.348	310.156
lambda_H2	0.0014764	336.348	310.155
lambda_H2	0.0014764	336.348	310.154
lambda_H2	0.00155973	336.348	310.154
lambda_H2	0.00164307	336.348	310.153
lambda_H2	0.0017264	336.348	310.153
lambda_H2	0.00180973	336.348	310.153
lambda_H2	0.00189307	336.348	310.153
lambda_H2	0.0019764	336.348	310.153
